# Supplementary material for: Synthesis of Arylene Ether-Type Hyperbranched Poly(triphenylamine) for Lithium Battery Cathodes
Source: Materials (Basel). 2021 Dec 20;14(24):7885. doi: 10.3390/ma14247885 (PMC8707362; doi:10.3390/ma14247885)
Supplement: Supplementary file 1 [file materials-14-07885-s001.zip]

Archive with 1 entries (1 files):
- materials-1464327-supplementary.pdf
